# Supplementary material for: Pogonophryne neyelovi, a new species of Antarctic short-barbeled plunderfish (Perciformes, Notothenioidei, Artedidraconidae) from the deep Ross Sea
Source: Zookeys. 2013 Apr 30;(296):59–77. doi: 10.3897/zookeys.296.4295 (PMC3689112; doi:10.3897/zookeys.296.4295)
Supplement: XML Treatment for Pogonophryne neyelovi [file zookeys.296.4295-treatment1.xml]

<!DOCTYPE tp:taxon-treatment
  PUBLIC "-//TaxonX//DTD Taxonomic Treatment Publishing DTD v0 20100105//EN" "tax-treatment-NSO.dtd">
<tp:taxon-treatment xmlns:tp="http://www.plazi.org/taxpub"><tp:treatment-meta><mixed-citation publication-type="journal"><person-group><name><surname>Shandikov</surname><given-names>Gennadiy A.</given-names></name><name><surname>Eakin</surname><given-names>Richard R.</given-names></name></person-group><article-title><italic>Pogonophryne neyelovi</italic>, a new species of Antarctic short-barbeled plunderfish (Perciformes, Notothenioidei, Artedidraconidae) from the deep Ross Sea</article-title><source>Zookeys</source><day>30</day><month>4</month><year>2013</year><volume>2013</volume><issue>296</issue><fpage>59</fpage><lpage>77</lpage><pub-id pub-id-type="doi">10.3897/zookeys.296.4295</pub-id></mixed-citation></tp:treatment-meta><tp:nomenclature><tp:taxon-name>
                        <tp:taxon-name-part taxon-name-part-type="genus">Pogonophryne</tp:taxon-name-part>
                        <tp:taxon-name-part taxon-name-part-type="species">neyelovi</tp:taxon-name-part>
                    <object-id xmlns:xlink="http://www.w3.org/1999/xlink" xlink:type="simple">urn:lsid:zoobank.org:act:9D86C983-9211-495F-AB32-DFD2304FE055</object-id>
								<object-id xmlns:xlink="http://www.w3.org/1999/xlink" xlink:type="simple">http://species-id.net/wiki/Pogonophryne_neyelovi</object-id>
								</tp:taxon-name><tp:taxon-status xmlns:xlink="http://www.w3.org/1999/xlink" xlink:type="simple">sp. n.</tp:taxon-status><xref ref-type="fig" rid="F1">Figures 1</xref><xref ref-type="fig" rid="F2">2b</xref><xref ref-type="fig" rid="F3">3</xref><xref ref-type="fig" rid="F4">4</xref><xref ref-type="fig" rid="F5">5c</xref><xref ref-type="table" rid="T1">Table 1</xref></tp:nomenclature><tp:treatment-sec sec-type="Holotype"><title>Holotype.</title><p>MNKhNU R299 (<xref ref-type="fig" rid="F1">Fig. 1</xref>), post-spawning male, 355 mm TL, 295 mm SL, weight (in formalin) 685 g, F/V <italic>Tronio</italic>, bottom Spanish long-line, set no. 49, Ross Sea (<named-content xmlns:xlink="http://www.w3.org/1999/xlink" content-type="dwc:verbatimCoordinates" xlink:type="simple">72°50.5'S, 176°49.2'E</named-content>), depth 1,337 m, 12 January 2010, coll. G.A. Shandikov. Damage made by releasing the hook: symphysis of lower jaw disjointed and skin removed from stem of mental barbel though preserved in good condition.
                    </p></tp:treatment-sec><tp:treatment-sec sec-type="Additional material"><title>Additional material.</title><p>Freshly caught female (not preserved, <xref ref-type="fig" rid="F3">Fig. 3</xref>), 350 mm TL, 294 mm SL, F/V <italic>Tronio</italic>, bottom Spanish long-line, set no. 46, Ross Sea (<named-content xmlns:xlink="http://www.w3.org/1999/xlink" content-type="dwc:verbatimCoordinates" xlink:type="simple">72°50.1'S, 176°50.8'E</named-content>), depth 1,350 m, 18 January 2010, coll. G.A. Shandikov. Freshly caught specimen, sex undetermined, probably female (not preserved, identified by photos, <xref ref-type="fig" rid="F4">Fig. 4</xref>), 305 mm TL, 253 mm SL, F/V <italic>Joong Woo 3</italic>, bottom trot-line, set no. 43, Ross Sea (<named-content xmlns:xlink="http://www.w3.org/1999/xlink" content-type="dwc:verbatimCoordinates" xlink:type="simple">73°14.6'S, 177°52.4'W</named-content>), depth 700–1,390 m, 13 January 2012, coll. Yu. Korzun.
                    </p></tp:treatment-sec><tp:treatment-sec sec-type="Diagnosis"><title>Diagnosis.</title><p>A new species of the genus <italic><tp:taxon-name>Pogonophryne</tp:taxon-name></italic> distinguished from other species of the “<italic><tp:taxon-name>Pogonophryne mentella</tp:taxon-name></italic>” group by the following combination of characters. Short and <!--PageBreak-->tiny mental barbel, light-brownish dorsally, reaching anterior edge of orbit over snout with mouth closed; its length about 9% SL (<xref ref-type="table" rid="T1">Table 1</xref>). Very short poorly developed ovaloid terminal expansion composed of bicolored, white and brownish, scale-like and mostly bluntly palmate processes; its length less than 1/3 of barbel length. Lower jaw <!--PageBreak--><!--PageBreak--><!--PageBreak--><!--PageBreak-->moderately protruding with weakly visible anterior teeth on symphysis and hidden dorsum of tongue when mouth closed. Second dorsal fin high in male (its height about 25% SL), lacking any prominent anterior elevated lobe, with longest rays (1<sup>st</sup> to 7<sup>th</sup>) very soft, sinuous distally and branched from about mid-length; fin almost entirely black in coloration with bluish insertions in anterior one third and dark basally with light upper margin posteriorly. Dorsal surface of head and area anterior to first dorsal fin covered by dark-brown irregular spots, vermiculations and markings; belly, breast and lower surface of head brown or brownish in general, without distinct dark spots. Mandibular oral valve light. Pectoral fin vertically dark-striped in its anterior part and uniformly lightish in posterior part.
                    </p></tp:treatment-sec><tp:treatment-sec sec-type="Description"><title>Description of holotype.</title><p>For all measurements and counts see <xref ref-type="table" rid="T1">Table 1</xref>. Body robust and tadpole-like from dorsal and ventral views. Head depth (maximum body depth) 20%  SL. First dorsal fin with two soft spines, comparatively low, length of its base very short. Second dorsal fin with 27 rays and very high, its dorsal profile not concave and without a prominent elevated anterior lobe. Longest second dorsal fin rays (1<sup>st</sup> to 7<sup>th</sup>) very soft, sinuous distally and branched from about mid-length. Anal fin with 18 fleshy rays. Left and right pectoral fins with 20 rays. Pelvic fin not long, fleshy and notably wide (almost as wide as long). Posterior margin of caudal fin sharply rounded.
                    </p><p>Eye filling orbit, snout rounded in dorsal view. Lower jaw moderately protruding (distance between tip of lower jaw and tip of upper jaw 1.9% SL or 4.8% of head length) <!--PageBreak-->with weakly visible anterior teeth on symphysis and hidden top of tongue when mouth closed. Posttemporal ridges not prominent. Both oral valves anteriorly possess sparsely distributed short and simple papillae; inner margins of both lips fringed.</p><p><italic>Mental barbel</italic> (<xref ref-type="fig" rid="F2">Fig. 2b</xref>) small and short, its length about 9% of head length, somewhat rounded distally, reaching anterior edge of orbit in backward extended mode over <!--PageBreak-->snout with mouth closed. Barbel base about 21% as wide as long. Proximal part of stem covered by sparsely distributed short papillae; median part of stem covered by sparsely distributed elongated papillae; distal part of stem covered by densely distributed flattened and acute-angled processes. Terminal expansion short, ovaloid and barely wider than stalk (width about 3.2 mm or 12% of barbel length, depth about 2.8 mm or 10% of barbel length), composed of scale-like, mostly bluntly palmate (resembling cat’s paw) processes; bifurcated, truncate and serrated processes also occur.
                    </p><p><italic>Teeth</italic> on both jaws sharp and conical, slightly curved inwards, somewhat enlarged on tips of jaws in posterior rows, somewhat larger on upper jaw; up to five irregular rows at symphyses of lower and upper jaws.
                    </p><p><italic>Gill rakers</italic> short, denticulate, slightly laterally compressed or conical; in total 19 rakers on first arch: 1+0+9=10 in anterior series and 0+1+8=9 in posterior series; rakers on lower part of gill-arch distributed along entire length of ceratobranchial bone.
                    </p><p><italic>Lateral line system</italic>. Upper lateral line with 25 (left) and 26 (right) pores (tubular scales), middle lateral line with about 14 (left) and 15 (right) pores and tubular scales. Number of pores in cephalic sensory canals: preoperculo-mandibular 9/9; infraorbital 7/7; supraorbital 4/4, with 2/2 nasal and 2/2 interorbital pores; coronal commissure with 1 central pore; temporal 6/6; supratemporal 2, disrupted at middle, with 1 left and 1 right pores.
                    </p><p><italic>Radiograph</italic>. Total vertebrae 38: 16 abdominal and 22 caudal.
                    </p><p><italic>Coloration</italic>. In live specimen general ground coloration of upper and lateral surfaces of head, upper jaw, back and lateral trunk sandy-pale. Bases of pectoral fins uniformly dark-brown. Abdominal surface of body lacking evident dark spots or markings: belly generally dark brown with some lighter indistinct areas and longitudinal zigzag-like striations, Breast lighter than belly, lower surface of head light. Dorsal and lateral surface of head anterior to first dorsal fin, back and lateral parts of trunk covered by dark-brown, specific irregular (not rounded) markings − vermiculations and spots, markings covering up to 50% of upper surface of head anterior to first dorsal fin. Spotted skin extends over dorsal parts of eyes. Nostrils unpigmented. Upper jaw mostly spotted, posterior tips of maxillaries and angle of mouth uniformly white. Mandibular oral valve whitish to somewhat light brownish, maxillar oral valve whitish. Fringes on inner margins of both lips and oral cavity overall whitish. Mental barbel indistinctly bicolored dorsally: with brownish stem and bicolored, whitish and brownish, scale-like processes on terminal expansion, ventral surface of stem lighter.
                    </p><p>Soft spines in first dorsal fin whitish, fin-fold blackish basally and light-bluish distally. Second dorsal fin generally black in anterior third with partly bluish fin-fold sectors along first to third and sixth-seventh rays, and dark basally with light upper margin posteriorly. Anal and pelvic fins light, somewhat pinkish (fleshy), without the contrasting (dark-light) vertical bicolored pigmentation typical of most congeners. Pectoral fins with about six to seven narrow dark vertical stripes anteriorly, distal third of fins light. Caudal fin with creamy-pinkish (fleshy) ground coloration, dark very basally and in median superior part more evident in three upper branched rays, with about six indistinct dark vertical stripes medially.</p><p><!--PageBreak-->Gill chamber light, somewhat light-brownish. Peritoneum creamy white, with very sparsely distributed black dots.</p><p>In formalin-preserved specimen general features of pigmentation remain unchanged except for bluish and pinkish coloration on fins being faded.</p></tp:treatment-sec><tp:treatment-sec sec-type="Variability"><title>Variability.</title><p>The second dorsal fin in the adult male is considerably higher than in the female (24.8% SL <italic>vs</italic>. 18.9% SL in female, <xref ref-type="table" rid="T1">Table 1</xref>), this may be due sexual <!--PageBreak-->dimorphism. In the female the point of primary branching of the anterior longest rays in the second dorsal fin is located somewhat above the mid-point of the rays (<italic>vs</italic>. mid-point of rays in male). General body and fin coloration is similar in both sexes. Wide, very fleshy and uniformly light pinkish pelvic fins, as well as fleshy anal-fin rays and uniformly light pinkish coloration of the anal fin and ground coloration of the caudal fin, may be considered as nuptial or age-related changes in post-spawning adults, both male and female. Similar nuptial or age-related changes in adult fish were recently found in <italic><tp:taxon-name>Pogonophryne tronio</tp:taxon-name></italic> by <xref ref-type="bibr" rid="B18">Shandikov et al. (2013)</xref>. Immature subadult or juvenile individuals probably possess vertically bicolored (dark and whitish) anal and pelvic fins, and the pelvic fins are narrowed as can be seen in the smaller unpreserved specimen 305 mm TL (<xref ref-type="fig" rid="F4">Fig. 4</xref>).
                    </p></tp:treatment-sec><tp:treatment-sec sec-type="Distribution"><title>Distribution.</title><p><italic><tp:taxon-name>Pogonophryne neyelovi</tp:taxon-name></italic> is a deep-water benthic species known from three captures in the Ross Sea at depths of 700–1,390 m.
                    </p></tp:treatment-sec><tp:treatment-sec sec-type="Mode of life"><title>Mode of life.</title><p>Like other morphologically close deep-water congeners (<xref ref-type="bibr" rid="B18">Shandikov et al. 2013</xref>) <italic><tp:taxon-name>Pogonophryne neyelovi</tp:taxon-name></italic> might be considered predatory in its feeding behavior. It probably also feeds by necrophagy. Three known specimens of <italic><tp:taxon-name>Pogonophryne neyelovi</tp:taxon-name></italic> were captured by hooks baited with large pieces (about 4×3×2 cm) of giant Peruvian squid, <italic><tp:taxon-name>Dosidicus gigas</tp:taxon-name></italic>. In the holotype, the liver is large, filling about 35% of the abdominal cavity length and creamy in coloration; hepatosomatic index reaches 2.0. Spawning probably took place within one month prior to the capture, around December – January. The testes are paired, well developed and folded, reaching about 68 mm in length, 14 mm in width and 6.5 mm in depth. GSI was about 0.6, and SGM apparently corresponds to early post-spawning stage VI or VI−II.
                    </p><!--PageBreak--></tp:treatment-sec><tp:treatment-sec sec-type="Etymology"><title>Etymology.</title><p>The new species is named after Alexey V. Neyelov who contributed significantly to the knowledge of Antarctic fishes, and to whom the first author is sincerely thankful for the valuable help during his PhD studies in Zoological Institute, Russian Academy of Scienses, St Petersburg, Russia. Vernacular names proposed for <italic><tp:taxon-name>Pogonophryne neyelovi</tp:taxon-name></italic>: hopbeard plunderfish – in English and хмельовуса бородатка [khmelyovusa borodatka] – in Ukrainian.
                    </p><fig id="F1" position="float" orientation="portrait"><label>Figure 1.</label><caption><p><italic><tp:taxon-name>Pogonophryne neyelovi</tp:taxon-name></italic> sp. n., holotype (MNKhNU R299), freshly caught male, 355 mm TL, 295 mm SL: <bold>a</bold> lateral view <bold>b</bold> dorsal view <bold>c</bold> ventral view <bold>d</bold> mental barbel (dorsal view): stem damaged by hook with removed flap of skin. Scale bars 10 mm.</p></caption><graphic xmlns:xlink="http://www.w3.org/1999/xlink" xlink:href="ZooKeys-296-059-g001.jpg" position="float" orientation="portrait" xlink:type="simple"/></fig><table-wrap position="float" orientation="portrait" id="T1"><caption><p><bold>Table 1.</bold> Measurements and counts for four short-barbeled plunderfishes of the “<italic><tp:taxon-name>Pogonophryne mentella</tp:taxon-name></italic>” group of the genus <italic><tp:taxon-name>Pogonophryne</tp:taxon-name></italic></p></caption><table><tbody><tr><th rowspan="1" colspan="1"><bold>Character</bold>
                                    </th><th rowspan="1" colspan="2"><bold><italic><tp:taxon-name>Pogonophryne neyelovi</tp:taxon-name></italic> sp. n.</bold>
                                    </th><th rowspan="1" colspan="1"><bold><italic><tp:taxon-name>Pogonophryne tronio</tp:taxon-name></italic></bold>
                                    </th><th rowspan="1" colspan="1"><bold><italic><tp:taxon-name>Pogonophryne brevibarbata</tp:taxon-name></italic></bold>
                                    </th><th rowspan="1" colspan="1"><bold><italic><tp:taxon-name>Pogonophryne ventrimaculata</tp:taxon-name></italic></bold>
                                    </th></tr><tr><th rowspan="1" colspan="1"/><th rowspan="1" colspan="1"><bold>Ross Sea: holotype, male</bold>
                                    </th><th rowspan="1" colspan="1"><bold>Ross Sea: additional material, female</bold>
                                    </th><th rowspan="1" colspan="1"><bold>Ross Sea: from <xref ref-type="bibr" rid="B18">Shandikov et al. (2013)</xref>, female and 2 males</bold>
                                    </th><th rowspan="1" colspan="1"><bold>Ross Sea: from <xref ref-type="bibr" rid="B4">Balushkin et al. (2010)</xref> and <xref ref-type="bibr" rid="B18">Shandikov et al. (2013)</xref>, 2 females and male</bold>
                                    </th><th rowspan="1" colspan="1"><bold>Weddell Sea: from <xref ref-type="bibr" rid="B8">Eakin (1987)</xref>, 3 females and 2 males</bold>
                                    </th></tr><tr><td rowspan="1" colspan="1">TL, mm</td><td rowspan="1" colspan="1">355</td><td rowspan="1" colspan="1">350</td><td rowspan="1" colspan="1">280–315</td><td rowspan="1" colspan="1">267–325</td><td rowspan="1" colspan="1">–</td></tr><tr><td rowspan="1" colspan="1">SL, mm</td><td rowspan="1" colspan="1">295</td><td rowspan="1" colspan="1">294</td><td rowspan="1" colspan="1">230–260</td><td rowspan="1" colspan="1">219–262</td><td rowspan="1" colspan="1">115–214</td></tr><tr><td rowspan="1" colspan="1">SL, % TL</td><td rowspan="1" colspan="1">83.1</td><td rowspan="1" colspan="1">84.0</td><td rowspan="1" colspan="1">80.7–82.4</td><td rowspan="1" colspan="1">80.6–84.4</td><td rowspan="1" colspan="1">–</td></tr><tr><td rowspan="1" colspan="1">Weight, g </td><td rowspan="1" colspan="1">685</td><td rowspan="1" colspan="1">about 700</td><td rowspan="1" colspan="1">250–440</td><td rowspan="1" colspan="1">?–387</td><td rowspan="1" colspan="1">–</td></tr><tr><td rowspan="1" colspan="1">Depth of capture, m</td><td rowspan="1" colspan="1">1,337</td><td rowspan="1" colspan="1">1,350</td><td rowspan="1" colspan="1">900–1,225</td><td rowspan="1" colspan="1">1,036-1,163</td><td rowspan="1" colspan="1">248–419</td></tr><tr><td rowspan="1" colspan="1">Body (head) depth at posttemporal ridges, % SL</td><td rowspan="1" colspan="1">20.4</td><td rowspan="1" colspan="1">–</td><td rowspan="1" colspan="1">15.8–22.6</td><td rowspan="1" colspan="1">16.4–22.7</td><td rowspan="1" colspan="1">18.4–21.9</td></tr><tr><td rowspan="1" colspan="1">Body depth at origin of anal fin, % SL</td><td rowspan="1" colspan="1">13.4</td><td rowspan="1" colspan="1">–</td><td rowspan="1" colspan="1">12.2–14.4</td><td rowspan="1" colspan="1">12.2–14.8</td><td rowspan="1" colspan="1">11.4–13.8</td></tr><tr><td rowspan="1" colspan="1">Depth of caudal peduncle, % SL</td><td rowspan="1" colspan="1">5.6</td><td rowspan="1" colspan="1">–</td><td rowspan="1" colspan="1">5.4–6.3</td><td rowspan="1" colspan="1">–</td><td rowspan="1" colspan="1">5.2–5.9</td></tr><tr><td rowspan="1" colspan="1">Body (head) width at opercles, % SL</td><td rowspan="1" colspan="1">31.1</td><td rowspan="1" colspan="1">–</td><td rowspan="1" colspan="1">29.8–34.8</td><td rowspan="1" colspan="1">13.9</td><td rowspan="1" colspan="1">–</td></tr><tr><td rowspan="1" colspan="1">Body width at origin of anal fin base, % SL</td><td rowspan="1" colspan="1">13.1</td><td rowspan="1" colspan="1">–</td><td rowspan="1" colspan="1">10.1–11.2</td><td rowspan="1" colspan="1">9.0</td><td rowspan="1" colspan="1">–</td></tr><tr><td rowspan="1" colspan="1">First predorsal distance, % SL</td><td rowspan="1" colspan="1">32.3</td><td rowspan="1" colspan="1">–</td><td rowspan="1" colspan="1">31.7–32.8</td><td rowspan="1" colspan="1">32.1–36.1</td><td rowspan="1" colspan="1">34.2–35.7</td></tr><tr><td rowspan="1" colspan="1">Second predorsal distance, % SL</td><td rowspan="1" colspan="1">41.8</td><td rowspan="1" colspan="1">–</td><td rowspan="1" colspan="1">39.5–43.3</td><td rowspan="1" colspan="1">41.7–46.1</td><td rowspan="1" colspan="1">41.1–43.1</td></tr><tr><td rowspan="1" colspan="1">Postdorsal distance, % SL</td><td rowspan="1" colspan="1">8.2</td><td rowspan="1" colspan="1">–</td><td rowspan="1" colspan="1">6.3–8.4</td><td rowspan="1" colspan="1">7.2</td><td rowspan="1" colspan="1">–</td></tr><tr><td rowspan="1" colspan="1">Prepectoral distance, % SL</td><td rowspan="1" colspan="1">39.7</td><td rowspan="1" colspan="1">–</td><td rowspan="1" colspan="1">37.5–42.1</td><td rowspan="1" colspan="1">38.7</td><td rowspan="1" colspan="1">–</td></tr><tr><td rowspan="1" colspan="1">Prepelvic distance, % SL</td><td rowspan="1" colspan="1">31.9</td><td rowspan="1" colspan="1">–</td><td rowspan="1" colspan="1">29.7–32.8</td><td rowspan="1" colspan="1">31.4</td><td rowspan="1" colspan="1">–</td></tr><tr><td rowspan="1" colspan="1">Preanal distance, % SL</td><td rowspan="1" colspan="1">64.1</td><td rowspan="1" colspan="1">–</td><td rowspan="1" colspan="1">62.2–65.8</td><td rowspan="1" colspan="1">64.9–66.7</td><td rowspan="1" colspan="1">–</td></tr><tr><td rowspan="1" colspan="1">Length of caudal peduncle, % SL</td><td rowspan="1" colspan="1">6.6</td><td rowspan="1" colspan="1">–</td><td rowspan="1" colspan="1">6.1–6.7</td><td rowspan="1" colspan="1">2.4–6.5</td><td rowspan="1" colspan="1">5.4–6.1</td></tr><tr><td rowspan="1" colspan="1">Length of pectoral fin, % SL</td><td rowspan="1" colspan="1">23.5</td><td rowspan="1" colspan="1">–</td><td rowspan="1" colspan="1">24.4–26.8</td><td rowspan="1" colspan="1">23.5–27.4</td><td rowspan="1" colspan="1">24.3–26.7</td></tr><tr><td rowspan="1" colspan="1">Length of pelvic fin, % SL</td><td rowspan="1" colspan="1">18.6</td><td rowspan="1" colspan="1">17.8</td><td rowspan="1" colspan="1">17.2–20.3</td><td rowspan="1" colspan="1">15.4–17.4</td><td rowspan="1" colspan="1">17.3–20.0</td></tr><tr><td rowspan="1" colspan="1">Width of pelvic fin, % SL</td><td rowspan="1" colspan="1">16.9</td><td rowspan="1" colspan="1">12.6</td><td rowspan="1" colspan="1">9.7–18.2</td><td rowspan="1" colspan="1">8.0</td><td rowspan="1" colspan="1">–</td></tr><tr><td rowspan="1" colspan="1">Width of pelvic fin, % length of pelvic fin</td><td rowspan="1" colspan="1">about 90.9</td><td rowspan="1" colspan="1">about 70.9</td><td rowspan="1" colspan="1">about 52.5–89.7</td><td rowspan="1" colspan="1">about 52.0–60.0</td><td rowspan="1" colspan="1">–</td></tr><tr><td rowspan="1" colspan="1">Length of base of fist dorsal fin, % SL</td><td rowspan="1" colspan="1">2.4</td><td rowspan="1" colspan="1">–</td><td rowspan="1" colspan="1">1.7–2.2</td><td rowspan="1" colspan="1">1.8</td><td rowspan="1" colspan="1">–</td></tr><tr><td rowspan="1" colspan="1">Height of first dorsal fin, % SL</td><td rowspan="1" colspan="1">10.0</td><td rowspan="1" colspan="1">8.6</td><td rowspan="1" colspan="1">7.7–9.7</td><td rowspan="1" colspan="1">5.8–8.7</td><td rowspan="1" colspan="1">5.4–6.1</td></tr><tr><td rowspan="1" colspan="1">Height of first dorsal fin, % height of second dorsal fin</td><td rowspan="1" colspan="1">40.2</td><td rowspan="1" colspan="1">45.5</td><td rowspan="1" colspan="1">51.2–53.8</td><td rowspan="1" colspan="1">40.0–58.8</td><td rowspan="1" colspan="1">–</td></tr><tr><td rowspan="1" colspan="1">Length of base of second dorsal fin, % SL</td><td rowspan="1" colspan="1">51.5</td><td rowspan="1" colspan="1">–</td><td rowspan="1" colspan="1">50.3–51.4</td><td rowspan="1" colspan="1">52.6</td><td rowspan="1" colspan="1">–</td></tr><tr><td rowspan="1" colspan="1">Height of second dorsal fin, % SL</td><td rowspan="1" colspan="1">24.8</td><td rowspan="1" colspan="1">18.9</td><td rowspan="1" colspan="1">15.5–18.1</td><td rowspan="1" colspan="1">13.7–20.5</td><td rowspan="1" colspan="1">14.8–21.3</td></tr><tr><td rowspan="1" colspan="1">Height of posterior part of second dorsal fin, % SL</td><td rowspan="1" colspan="1">14.1</td><td rowspan="1" colspan="1">11.6</td><td rowspan="1" colspan="1">12.5–14.7</td><td rowspan="1" colspan="1">11.6</td><td rowspan="1" colspan="1">–</td></tr><tr><td rowspan="1" colspan="1">Height of posterior part of second dorsal fin, % height of second dorsal fin</td><td rowspan="1" colspan="1">56.6</td><td rowspan="1" colspan="1">61.1</td><td rowspan="1" colspan="1">80.9–90.5</td><td rowspan="1" colspan="1">84.7</td><td rowspan="1" colspan="1">–</td></tr><tr><td rowspan="1" colspan="1">Interdorsal distance, % SL</td><td rowspan="1" colspan="1">7.6</td><td rowspan="1" colspan="1">–</td><td rowspan="1" colspan="1">5.7–9.0</td><td rowspan="1" colspan="1">7.3–8.7</td><td rowspan="1" colspan="1">–</td></tr><tr><td rowspan="1" colspan="1">Length of anal-fin base, % SL</td><td rowspan="1" colspan="1">31.0</td><td rowspan="1" colspan="1">–</td><td rowspan="1" colspan="1">29.2–30.6</td><td rowspan="1" colspan="1">28.7</td><td rowspan="1" colspan="1">–</td></tr><tr><td rowspan="1" colspan="1">Height of anal fin, % SL</td><td rowspan="1" colspan="1">8.1</td><td rowspan="1" colspan="1">–</td><td rowspan="1" colspan="1">9.0–10.0</td><td rowspan="1" colspan="1">9.3</td><td rowspan="1" colspan="1">–</td></tr><tr><td rowspan="1" colspan="1">Length of caudal fin, % SL</td><td rowspan="1" colspan="1">18.4</td><td rowspan="1" colspan="1">–</td><td rowspan="1" colspan="1">19.8–21.2</td><td rowspan="1" colspan="1">20.2</td><td rowspan="1" colspan="1">21.5–24.8</td></tr><tr><td rowspan="1" colspan="1">Head length, % SL</td><td rowspan="1" colspan="1">38.0</td><td rowspan="1" colspan="1">38.6</td><td rowspan="1" colspan="1">37.1–39.4</td><td rowspan="1" colspan="1">37.3–42.0</td><td rowspan="1" colspan="1">39.3–42.2</td></tr><tr><td rowspan="1" colspan="1">Head depth at middle of eye, % SL</td><td rowspan="1" colspan="1">14.9</td><td rowspan="1" colspan="1">–</td><td rowspan="1" colspan="1">12.8–15.5</td><td rowspan="1" colspan="1">13.6</td><td rowspan="1" colspan="1">–</td></tr><tr><td rowspan="1" colspan="1">Head depth through middle of eye, % head length</td><td rowspan="1" colspan="1">39.3</td><td rowspan="1" colspan="1">–</td><td rowspan="1" colspan="1">34.5–40.3</td><td rowspan="1" colspan="1">36.3</td><td rowspan="1" colspan="1">–</td></tr><tr><td rowspan="1" colspan="1">Head (body) depth at posttemporal ridges, % head length</td><td rowspan="1" colspan="1">53.7</td><td rowspan="1" colspan="1">–</td><td rowspan="1" colspan="1">42.6–57.7</td><td rowspan="1" colspan="1">44.0–61.8</td><td rowspan="1" colspan="1">–</td></tr><tr><td rowspan="1" colspan="1">Head width at preopercles, % SL</td><td rowspan="1" colspan="1">29.5</td><td rowspan="1" colspan="1">–</td><td rowspan="1" colspan="1">27.9–33.6</td><td rowspan="1" colspan="1">29.9–35.0</td><td rowspan="1" colspan="1">25.6–35.7</td></tr><tr><td rowspan="1" colspan="1">Head width at preopercles, % head length</td><td rowspan="1" colspan="1">77.5</td><td rowspan="1" colspan="1">–</td><td rowspan="1" colspan="1">75.2–87.5</td><td rowspan="1" colspan="1">75.0–87.2</td><td rowspan="1" colspan="1">–</td></tr><tr><td rowspan="1" colspan="1">Head (body) width at opercles, % head length</td><td rowspan="1" colspan="1">81.8</td><td rowspan="1" colspan="1">–</td><td rowspan="1" colspan="1">80.2–90.3</td><td rowspan="1" colspan="1">85.7</td><td rowspan="1" colspan="1">–</td></tr><tr><td rowspan="1" colspan="1">Mental barbel length, % SL</td><td rowspan="1" colspan="1">9.1</td><td rowspan="1" colspan="1">8.5</td><td rowspan="1" colspan="1">9.6–11.6</td><td rowspan="1" colspan="1">8.3–11.8</td><td rowspan="1" colspan="1">11.2–12.9</td></tr><tr><td rowspan="1" colspan="1">Mental barbel length, % head length</td><td rowspan="1" colspan="1">23.9</td><td rowspan="1" colspan="1">22.1</td><td rowspan="1" colspan="1">25.1–30.6</td><td rowspan="1" colspan="1">22.3–29.4</td><td rowspan="1" colspan="1">–</td></tr><tr><td rowspan="1" colspan="1">Mental barbel expansion length, % mental barbel length</td><td rowspan="1" colspan="1">30.6</td><td rowspan="1" colspan="1">about 20</td><td rowspan="1" colspan="1">18.4–28.8</td><td rowspan="1" colspan="1">50.9–68.3</td><td rowspan="1" colspan="1">50.0–65.7</td></tr><tr><td rowspan="1" colspan="1">Mental barbel expansion width, % mental barbel length</td><td rowspan="1" colspan="1">about 12</td><td rowspan="1" colspan="1">–</td><td rowspan="1" colspan="1">[inconspicuous]</td><td rowspan="1" colspan="1">[inconspicuous]</td><td rowspan="1" colspan="1">twice wider than stem least width</td></tr><tr><td rowspan="1" colspan="1">Mental barbel base width, % mental barbel length</td><td rowspan="1" colspan="1">20.6</td><td rowspan="1" colspan="1">–</td><td rowspan="1" colspan="1">20.6–25.2</td><td rowspan="1" colspan="1">–</td><td rowspan="1" colspan="1">–</td></tr><tr><td rowspan="1" colspan="1">Mental barbel stem least width, % mental barbel length</td><td rowspan="1" colspan="1">about 10</td><td rowspan="1" colspan="1">–</td><td rowspan="1" colspan="1">6–8</td><td rowspan="1" colspan="1">–</td><td rowspan="1" colspan="1">–</td></tr><tr><td rowspan="1" colspan="1">Snout length, % SL</td><td rowspan="1" colspan="1">8.3</td><td rowspan="1" colspan="1">–</td><td rowspan="1" colspan="1">9.0–9.8</td><td rowspan="1" colspan="1">9.2–10.9</td><td rowspan="1" colspan="1">9.1–10.1</td></tr><tr><td rowspan="1" colspan="1">Snout length, % head length</td><td rowspan="1" colspan="1">21.9</td><td rowspan="1" colspan="1">–</td><td rowspan="1" colspan="1">24.1–25.0</td><td rowspan="1" colspan="1">23.5–26.1</td><td rowspan="1" colspan="1">–</td></tr><tr><td rowspan="1" colspan="1">Snout width, % SL</td><td rowspan="1" colspan="1">14.9</td><td rowspan="1" colspan="1">–</td><td rowspan="1" colspan="1">14.7–16.8</td><td rowspan="1" colspan="1">15.4</td><td rowspan="1" colspan="1">–</td></tr><tr><td rowspan="1" colspan="1">Snout width, % head length</td><td rowspan="1" colspan="1">39.3</td><td rowspan="1" colspan="1">–</td><td rowspan="1" colspan="1">39.7–43.2</td><td rowspan="1" colspan="1">41.3</td><td rowspan="1" colspan="1">–</td></tr><tr><td rowspan="1" colspan="1">Horizontal diameter of orbit, % SL</td><td rowspan="1" colspan="1">8.6</td><td rowspan="1" colspan="1">–</td><td rowspan="1" colspan="1">7.5–8.0</td><td rowspan="1" colspan="1">7.5–9.0</td><td rowspan="1" colspan="1">7.2–9.6</td></tr><tr><td rowspan="1" colspan="1">Horizontal diameter of orbit, % head length</td><td rowspan="1" colspan="1">22.6</td><td rowspan="1" colspan="1">–</td><td rowspan="1" colspan="1">20.1–20.5</td><td rowspan="1" colspan="1">20.2–25.0</td><td rowspan="1" colspan="1">–</td></tr><tr><td rowspan="1" colspan="1">Postorbital distance, % SL</td><td rowspan="1" colspan="1">22.6</td><td rowspan="1" colspan="1">–</td><td rowspan="1" colspan="1">21.7–23.8</td><td rowspan="1" colspan="1">22.4</td><td rowspan="1" colspan="1">22.6–25.2</td></tr><tr><td rowspan="1" colspan="1">Postorbital distance, % head length</td><td rowspan="1" colspan="1">59.4</td><td rowspan="1" colspan="1">–</td><td rowspan="1" colspan="1">58.7–62.1</td><td rowspan="1" colspan="1">60.0</td><td rowspan="1" colspan="1">–</td></tr><tr><td rowspan="1" colspan="1">Internostril distance, % SL</td><td rowspan="1" colspan="1">8.9</td><td rowspan="1" colspan="1">–</td><td rowspan="1" colspan="1">8.9–9.1</td><td rowspan="1" colspan="1">7.9–10.2</td><td rowspan="1" colspan="1">8.3–9.4</td></tr><tr><td rowspan="1" colspan="1">Internostril distance, % head length</td><td rowspan="1" colspan="1">23.3</td><td rowspan="1" colspan="1">–</td><td rowspan="1" colspan="1">23.0–23.9</td><td rowspan="1" colspan="1">21.3–25.5</td><td rowspan="1" colspan="1">–</td></tr><tr><td rowspan="1" colspan="1">Interorbital distance, % SL</td><td rowspan="1" colspan="1">7.4</td><td rowspan="1" colspan="1">–</td><td rowspan="1" colspan="1">6.7–7.3</td><td rowspan="1" colspan="1">6.8–7.3</td><td rowspan="1" colspan="1">6.1–6.5</td></tr><tr><td rowspan="1" colspan="1">Interorbital distance, % head length</td><td rowspan="1" colspan="1">19.5</td><td rowspan="1" colspan="1">–</td><td rowspan="1" colspan="1">17.5–19.7</td><td rowspan="1" colspan="1">16.3–19.7</td><td rowspan="1" colspan="1">–</td></tr><tr><td rowspan="1" colspan="1">Upper jaw length, % SL</td><td rowspan="1" colspan="1">18.0</td><td rowspan="1" colspan="1">–</td><td rowspan="1" colspan="1">16.7–17.3</td><td rowspan="1" colspan="1">15.9–19.7</td><td rowspan="1" colspan="1">14.9–17.1</td></tr><tr><td rowspan="1" colspan="1">Upper jaw length, % head length</td><td rowspan="1" colspan="1">47.4</td><td rowspan="1" colspan="1">–</td><td rowspan="1" colspan="1">43.4–45.1</td><td rowspan="1" colspan="1">42.7–49.0</td><td rowspan="1" colspan="1">–</td></tr><tr><td rowspan="1" colspan="1">Lower jaw length, % SL</td><td rowspan="1" colspan="1">21.3</td><td rowspan="1" colspan="1">–</td><td rowspan="1" colspan="1">18.3–21.5</td><td rowspan="1" colspan="1">19.0–20.7</td><td rowspan="1" colspan="1">–</td></tr><tr><td rowspan="1" colspan="1">Lower jaw length, % head length</td><td rowspan="1" colspan="1">56.0</td><td rowspan="1" colspan="1">–</td><td rowspan="1" colspan="1">49.1–56.0</td><td rowspan="1" colspan="1">49.2–51.5</td><td rowspan="1" colspan="1">–</td></tr><tr><td rowspan="1" colspan="6"><bold>Counts:</bold>
                                    </td></tr><tr><td rowspan="1" colspan="1">First dorsal fin soft spines</td><td rowspan="1" colspan="1">2</td><td rowspan="1" colspan="1">2</td><td rowspan="1" colspan="1">2</td><td rowspan="1" colspan="1">2</td><td rowspan="1" colspan="1">2</td></tr><tr><td rowspan="1" colspan="1">Second dorsal fin rays</td><td rowspan="1" colspan="1">27</td><td rowspan="1" colspan="1">27</td><td rowspan="1" colspan="1">27–28</td><td rowspan="1" colspan="1">27–28</td><td rowspan="1" colspan="1">27–28</td></tr><tr><td rowspan="1" colspan="1">Anal fin rays</td><td rowspan="1" colspan="1">18</td><td rowspan="1" colspan="1">17</td><td rowspan="1" colspan="1">17–18</td><td rowspan="1" colspan="1">17–18</td><td rowspan="1" colspan="1">17</td></tr><tr><td rowspan="1" colspan="1">Pectoral fin rays</td><td rowspan="1" colspan="1">20/20</td><td rowspan="1" colspan="1">20/21</td><td rowspan="1" colspan="1">19–20</td><td rowspan="1" colspan="1">19–21</td><td rowspan="1" colspan="1">20–21</td></tr><tr><td rowspan="1" colspan="1">Vertebrae</td><td rowspan="1" colspan="1">16+22=38</td><td rowspan="1" colspan="1">–</td><td rowspan="1" colspan="1">16+22=38</td><td rowspan="1" colspan="1">16+21=37</td><td rowspan="1" colspan="1">(15–16)+(20+21)=36–37</td></tr><tr><td rowspan="1" colspan="1">Gill rakers, anterior row</td><td rowspan="1" colspan="1">1+0+9=10</td><td rowspan="1" colspan="1">2+0+9=11</td><td rowspan="1" colspan="1">(1–2)+0+(8–10)=9–10</td><td rowspan="1" colspan="1">1+0+(7+8)=8–9</td><td rowspan="1" colspan="1">6–10</td></tr><tr><td rowspan="1" colspan="1">Gill rakers, posterior row</td><td rowspan="1" colspan="1">0+1+8=9</td><td rowspan="1" colspan="1">0+1+7=8</td><td rowspan="1" colspan="1">(0–1)+(0–1)+(6–8)=7–9</td><td rowspan="1" colspan="1">(0–1)+(0+1)+(6–7)=7–8</td><td rowspan="1" colspan="1">7–8</td></tr><tr><td rowspan="1" colspan="1">Gill rakers, total</td><td rowspan="1" colspan="1">19</td><td rowspan="1" colspan="1">19</td><td rowspan="1" colspan="1">17–21</td><td rowspan="1" colspan="1">16</td><td rowspan="1" colspan="1">13–17</td></tr><tr><td rowspan="1" colspan="1">Upper lateral line pores</td><td rowspan="1" colspan="1">25/26</td><td rowspan="1" colspan="1">–</td><td rowspan="1" colspan="1">25–27</td><td rowspan="1" colspan="1">24–29</td><td rowspan="1" colspan="1">21–26</td></tr><tr><td rowspan="1" colspan="1">Middle lateral line pores</td><td rowspan="1" colspan="1">14/15</td><td rowspan="1" colspan="1">–</td><td rowspan="1" colspan="1">12–16</td><td rowspan="1" colspan="1">12–19</td><td rowspan="1" colspan="1">9–14</td></tr></tbody></table></table-wrap><fig id="F2" position="float" orientation="portrait"><label>Figure 2.</label><caption><p>Mental barbel in short-barbeled species of the “<italic><tp:taxon-name>Pogonophryne mentella</tp:taxon-name></italic>” group, dorsal view, showing processes from various regions of terminal expansion; arrow indicates upper border of terminal expansion: <bold>a</bold> <italic><tp:taxon-name>Pogonophryne tronio</tp:taxon-name></italic>, holotype (MKhNU R295, formalin-preserved), male, 295 mm SL <bold>b</bold> <italic><tp:taxon-name>Pogonophryne neyelovi</tp:taxon-name></italic> sp. n., holotype (formalin-preserved) <bold>c</bold> <italic><tp:taxon-name>Pogonophryne brevibarbata</tp:taxon-name></italic>, female (MKhNU R298, just caught specimen), 262 mm SL <bold>d</bold> <italic><tp:taxon-name>Pogonophryne ventrimaculata</tp:taxon-name></italic>, holotype ZMH 46-1985, alcohol-preserved (from <xref ref-type="bibr" rid="B8">Eakin 1987</xref>: fig. 4), female, 214 mm SL. Scale bar 1 mm.</p></caption><graphic xmlns:xlink="http://www.w3.org/1999/xlink" xlink:href="ZooKeys-296-059-g002.jpg" position="float" orientation="portrait" xlink:type="simple"/></fig><fig id="F3" position="float" orientation="portrait"><label>Figure 3.</label><caption><p><italic><tp:taxon-name>Pogonophryne neyelovi</tp:taxon-name></italic> sp. n., freshly caught female (not preserved), 350 mm TL, 294 mm SL: <bold>a</bold> lateral view <bold>b</bold> dorsal view <bold>c</bold> ventral view <bold>d</bold> mental barbel (dorsal view). Scale bars 10 mm.</p></caption><graphic xmlns:xlink="http://www.w3.org/1999/xlink" xlink:href="ZooKeys-296-059-g003.jpg" position="float" orientation="portrait" xlink:type="simple"/></fig><fig id="F4" position="float" orientation="portrait"><label>Figure 4.</label><caption><p><italic><tp:taxon-name>Pogonophryne neyelovi</tp:taxon-name></italic> sp. n., freshly caught specimen (not preserved), 305 mm TL, 253 mm SL: <bold>a</bold> lateral view <bold>b</bold> dorsal view <bold>c</bold> ventral view <bold>d</bold> mental barbel (dorsolateral view). Scale bars 10 mm. Photo by Yu. Korzun. Scale bars 10 mm.</p></caption><graphic xmlns:xlink="http://www.w3.org/1999/xlink" xlink:href="ZooKeys-296-059-g004.jpg" position="float" orientation="portrait" xlink:type="simple"/></fig><fig id="F5" position="float" orientation="portrait"><label>Figure 5.</label><caption><p>Four types of second dorsal fin shape in males of <italic><tp:taxon-name>Pogonophryne</tp:taxon-name></italic>. See text for explanations. Arrow indicates the point of primary dichotomic branching of anterior longest rays; <bold>a</bold> type 1: <italic><tp:taxon-name>Pogonophryne tronio</tp:taxon-name></italic>, holotype, 234 mm SL <bold>b</bold> type 2: <italic><tp:taxon-name>Pogonophryne</tp:taxon-name></italic> sp. 208 mm SL <bold>c</bold> type 3: <italic><tp:taxon-name>Pogonophryne neyelovi</tp:taxon-name></italic> sp. n., holotype <bold>d</bold> type 4: <italic><tp:taxon-name>Pogonophryne barsukovi</tp:taxon-name></italic>, 208 mm SL.</p></caption><graphic xmlns:xlink="http://www.w3.org/1999/xlink" xlink:href="ZooKeys-296-059-g005.jpg" position="float" orientation="portrait" xlink:type="simple"/></fig></tp:treatment-sec><ref-list><ref id="B8"><mixed-citation xmlns:xlink="http://www.w3.org/1999/xlink" xlink:type="simple"><person-group><name name-style="western"><surname>Eakin</surname><given-names>RR</given-names></name></person-group> (<year>1987</year>)<article-title> Two new species of <italic>Pogonophryne</italic> (Pisces, Harpagiferidae) from the Weddell Sea, Antarctica.</article-title><source>Archiv für Fischereiwissenschaft </source><volume>38</volume>: <fpage>57</fpage>-<lpage>74</lpage>.</mixed-citation></ref><ref id="B18"><mixed-citation xmlns:xlink="http://www.w3.org/1999/xlink" xlink:type="simple"><person-group><name name-style="western"><surname>Shandikov</surname><given-names>GA</given-names></name><name name-style="western"><surname>Eakin</surname><given-names>RR</given-names></name><name name-style="western"><surname>Usachev</surname><given-names>S</given-names></name></person-group> (<year>2013</year>)<article-title> <italic>Pogonophryne tronio</italic>, a new species of Antarctic short-barbeled plunderfish (Perciformes: Notothenioidei: Artedidraconidae) from the deep Ross Sea with new data on <italic>Pogonophryne brevibarbata</italic>.</article-title><source>Polar Biology </source><volume>36</volume> (<issue>2</issue>): <fpage>273</fpage>-<lpage>289</lpage>. doi: <ext-link ext-link-type="uri" xlink:href="http://dx.doi.org/10.1007/s00300-012-1258-4" xlink:type="simple">10.1007/s00300-012-1258-4</ext-link></mixed-citation></ref><ref id="B4"><mixed-citation xmlns:xlink="http://www.w3.org/1999/xlink" xlink:type="simple"><person-group><name name-style="western"><surname>Balushkin</surname><given-names>AV</given-names></name><name name-style="western"><surname>Petrov</surname><given-names>AF</given-names></name><name name-style="western"><surname>Prutko</surname><given-names>VG</given-names></name></person-group> (<year>2010</year>)<source><italic>Pogonophryne brevibarbata</italic> sp. nov. (Artedidraconidae, Notothenioidei, Perciformes) – a new species of toadlike plunderfish from the Ross Sea, Antarctica. Proceedings of Zoological Institute Russian Academy of Sciences 314(4): 381–386. </source>[In Russian]</mixed-citation></ref></ref-list></tp:taxon-treatment>
